# Supplementary material for: Study of the Hypoglycemic Activity of Rhamnolipids Using the In Ovo Model
Source: Curr Issues Mol Biol. 2026 Jun 28;48(7):664. doi: 10.3390/cimb48070664 (PMC13406233; doi:10.3390/cimb48070664)
Supplement: Supplementary file 1 [file cimb-48-00664-s001.zip]

Archive with 1 entries (1 files):
- cimb-4395323-supplementary.pdf
